# Supplementary material for: Fast quantification of gut bacterial species in cocultures using flow cytometry and supervised classification
Source: ISME Commun. 2022 Apr 25;2:40. doi: 10.1038/s43705-022-00123-6 (PMC9723706; doi:10.1038/s43705-022-00123-6)
Supplement: Supplementary file 2 — Supplementary Table 1 [file 43705_2022_123_MOESM2_ESM.xlsx]

## Sheet: 1_RI-EC_mCherry
	Expectation (ratio, %)	Counts FC (events)	Counts FC (%)	Prediction CellScanner (events)	Prediction CellScanner (%)	Prediction CellScanner after removing unknown events (%)	16S (%)
Escherichia coli_mCherry	5	449	2.22123	471	2.34154	2.37807	8.20819
Roseburia intestinalis	95	19765	97.7788	19335	96.1223	97.6219	91.7918
unknown				309	1.53617
TOTAL:		20214		20115		19806
Escherichia coli_mCherry	10	1120	4.36001	1148	4.49984	4.56334	14.8535
Roseburia intestinalis	90	24568	95.64	24009	94.1087	95.4367	85.1465
unknown				355	1.3915
TOTAL:		25688		25512		25157
Escherichia coli_mCherry	20	2492	9.56328	2529	9.74604	9.92076	33.9488
Roseburia intestinalis	80	23566	90.4367	22963	88.4928	90.0792	66.0512
unknown				457	1.76115
TOTAL:		26058		25949		25492
Escherichia coli_mCherry	40	6284	23.5656	6371	23.9755	24.4109	53.2273
Roseburia intestinalis	60	20382	76.4344	19728	74.2408	75.5891	46.7727
unknown				474	1.78377
TOTAL:		26666		26573		26099
Escherichia coli_mCherry	50	6996	30.1773	7103	30.5953	31.1631	75.4361
Roseburia intestinalis	50	16187	69.8227	15690	67.5827	68.8369	24.5639
unknown				423	1.82202
TOTAL:		23183		23216		22793
Escherichia coli_mCherry	60	7507	39.2256	7652	39.6415	40.4162	85.818
Roseburia intestinalis	40	11631	60.7744	11281	58.4417	59.5838	14.182
unknown				370	1.9168
TOTAL:		19138		19303		18933
Escherichia coli_mCherry	80	8861	58.6666	9035	60.1411	61.5505	89.6447
Roseburia intestinalis	20	6243	41.3334	5644	37.5691	38.4495	10.3553
unknown				344	2.28982
TOTAL:		15104		15023		14679
Escherichia coli_mCherry	90	11217	73.733	11406	74.671	76.7822	95.1827
Roseburia intestinalis	10	3996	26.267	3449	22.5794	23.2178	4.81733
unknown				420	2.74959
TOTAL:		15213		15275		14855
Escherichia coli_mCherry	95	10668	84.4589	10973	85.6998	88.0658	99.1235
Roseburia intestinalis	5	1963	15.5411	1487	11.6136	11.9342	0.876478
unknown				344	2.68666
TOTAL:		12631		12804		12460
