# Supplementary material for: Fast quantification of gut bacterial species in cocultures using flow cytometry and supervised classification
Source: ISME Commun. 2022 Apr 25;2:40. doi: 10.1038/s43705-022-00123-6 (PMC9723706; doi:10.1038/s43705-022-00123-6)
Supplement: Supplementary file 3 — Supplementary Table 2 [file 43705_2022_123_MOESM3_ESM.xlsx]

## Sheet: 2_RI-EC_mCherry NO mCh CHANNELS
	Expectation (ratio, %)	Counts FC (events)	Counts FC (%)	Prediction CellScanner (events)	Prediction CellScanner (%)	Prediction CellScanner after removing unknown events (%)	16S (%)
Escherichia coli_mCherry	5	449	2.22123	558	2.68968	2.86521	8.20819
Roseburia intestinalis	95	19765	97.7788	18917	91.1838	97.1348	91.7918
unknown				1271	6.12648
TOTAL:		20214		20746		19475
Escherichia coli_mCherry	10	1120	4.36001	1271	4.83969	5.17487	14.8535
Roseburia intestinalis	90	24568	95.64	23290	88.6833	94.8251	85.1465
unknown				1701	6.47704
TOTAL:		25688		26262		24561
Escherichia coli_mCherry	20	2492	9.56328	2646	9.87166	10.5789	33.9488
Roseburia intestinalis	80	23566	90.4367	22366	83.4428	89.4211	66.0512
unknown				1792	6.68557
TOTAL:		26058		26804		25012
Escherichia coli_mCherry	40	6284	23.5656	6551	23.8574	25.7063	53.2273
Roseburia intestinalis	60	20382	76.4344	18933	68.9501	74.2937	46.7727
unknown				1975	7.19254
TOTAL:		26666		27459		25484
Escherichia coli_mCherry	50	6996	30.1773	7184	29.819	32.5716	75.4361
Roseburia intestinalis	50	16187	69.8227	14872	61.73	67.4284	24.5639
unknown				2036	8.45094
TOTAL:		23183		24092		22056
Escherichia coli_mCherry	60	7507	39.2256	7772	38.1973	41.4352	85.818
Roseburia intestinalis	40	11631	60.7744	10985	53.9883	58.5648	14.182
unknown				1590	7.81442
TOTAL:		19138		20347		18757
Escherichia coli_mCherry	80	8861	58.6666	9110	56.7601	62.7627	89.6447
Roseburia intestinalis	20	6243	41.3334	5405	33.676	37.2373	10.3553
unknown				1535	9.56386
TOTAL:		15104		16050		14515
Escherichia coli_mCherry	90	11217	73.733	11446	69.5087	78.4134	95.1827
Roseburia intestinalis	10	3996	26.267	3151	19.1352	21.5866	4.81733
unknown				1870	11.356
TOTAL:		15213		16467		14597
Escherichia coli_mCherry	95	10668	84.4589	11032	80.1744	89.3931	99.1235
Roseburia intestinalis	5	1963	15.5411	1309	9.51308	10.6069	0.876478
unknown				1419	10.3125
TOTAL:		12631		13760		12341
