# Supplementary material for: Fast quantification of gut bacterial species in cocultures using flow cytometry and supervised classification
Source: ISME Commun. 2022 Apr 25;2:40. doi: 10.1038/s43705-022-00123-6 (PMC9723706; doi:10.1038/s43705-022-00123-6)
Supplement: Supplementary file 4 — Supplementary Table 3 [file 43705_2022_123_MOESM4_ESM.xlsx]

## Sheet: 3_BT-CA
		Intended abundance (expectation, ratio %)	Prediction CellScanner (events)	Prediction CellScanner (%)	Prediction CellScanner after removing unknown events (%)
Technical replicate 1	Bacteroides thetaiotaomicron	99	2132	75.3357	91.857
	Collinsella aerofaciens	1	189	6.67845	8.14304
	unknown		509	17.9859
	TOTAL:		2830		2321
	Bacteroides thetaiotaomicron	98	1141	48.1435	71.761
	Collinsella aerofaciens	2	449	18.9451	28.239
	blank		8
	unknown		780	32.9114
	TOTAL:		2378	2370	1590
	Bacteroides thetaiotaomicron	95	4	16.6667	25
	Collinsella aerofaciens	5	12	50	75
	unknown		8	33.3333
	TOTAL:		24		16
	Bacteroides thetaiotaomicron	90	1655	75.2273	91.0341
	Collinsella aerofaciens	10	163	7.40909	8.9659
	blank		6
	unknown		382	17.3636
	TOTAL:		2206	2200	1818
	Bacteroides thetaiotaomicron	80	1719	73.682	88.4259
	Collinsella aerofaciens	20	225	9.64423	11.5741
	blank		7
	unknown		389	16.6738
	TOTAL:		2340	2333	1944
	Bacteroides thetaiotaomicron	60	1097	66.244	80.1901
	Collinsella aerofaciens	40	271	16.3647	19.8099
	blank		10
	unknown		288	17.3913
	TOTAL:		1666	1656	1368
	Bacteroides thetaiotaomicron	50	951	62.279	75.2969
	Collinsella aerofaciens	50	312	20.4322	24.7031
	blank		6
	unknown		264	17.2888
	TOTAL:		1533	1527	1263
	Bacteroides thetaiotaomicron	1	80	12.7796	16.7364
	Collinsella aerofaciens	99	398	63.5783	83.2636
	unknown		148	23.6422
	TOTAL:		626		478
	Bacteroides thetaiotaomicron	2	114	17.5115	22.619
	Collinsella aerofaciens	98	390	59.9078	77.381
	blank		3
	unknown		147	22.5806
	TOTAL:		654	651	504
	Bacteroides thetaiotaomicron	5	155	24.3711	29.9807
	Collinsella aerofaciens	95	362	56.9182	70.0193
	blank		1
	unknown		119	18.7107
	TOTAL:		637	636	517
	Bacteroides thetaiotaomicron	10	250	34.9162	41.806
	Collinsella aerofaciens	90	348	48.6034	58.194
	blank		2
	unknown		118	16.4804
	TOTAL:		718	716	598
	Bacteroides thetaiotaomicron	20	365	40.3761	48.7316
	Collinsella aerofaciens	80	384	42.4779	51.2684
	blank		5
	unknown		155	17.146
	TOTAL:		909	904	749
	Bacteroides thetaiotaomicron	40	725	59.4262	69.2455
	Collinsella aerofaciens	60	322	26.3934	30.7545
	blank		3
	unknown		173	14.1803
	TOTAL:		1223	1220	1047
Technical replicate 2	Bacteroides thetaiotaomicron	99	2256	79.5767	93.3388
	Collinsella aerofaciens	1	161	5.67901	6.66115
	blank		2
	unknown		418	14.7443
	TOTAL:		2837	2835	2417
	Bacteroides thetaiotaomicron	98	1537	61.5539	80.9373
	Collinsella aerofaciens	2	362	14.4974	19.0627
	blank		3
	unknown		598	23.9487
	TOTAL:		2500	2497	1899
	Bacteroides thetaiotaomicron	95	6	9.67742	15.3846
	Collinsella aerofaciens	5	33	53.2258	84.6154
	blank		2
	unknown		23	37.0968
	TOTAL:		64	62	39
	Bacteroides thetaiotaomicron	90	1726	77.1224	90.6037
	Collinsella aerofaciens	10	179	7.99821	9.39633
	blank		10
	unknown		333	14.8794
	TOTAL:		2248	2238	1905
	Bacteroides thetaiotaomicron	80	1790	76.2351	88.6139
	Collinsella aerofaciens	20	230	9.79557	11.3861
	blank		3
	unknown		328	13.9693
	TOTAL:		2351	2348	2020
	Bacteroides thetaiotaomicron	60	1168	70.8308	82.1956
	Collinsella aerofaciens	40	253	15.3426	17.8044
	blank		4
	unknown		228	13.8266
	TOTAL:		1653	1649	1421
	Bacteroides thetaiotaomicron	50	997	64.6144	76.4571
	Collinsella aerofaciens	50	307	19.8963	23.5429
	blank		6
	unknown		239	15.4893
	TOTAL:		1549	1543	1304
	Bacteroides thetaiotaomicron	1	132	14.6504	18.75
	Collinsella aerofaciens	99	572	63.485	81.25
	blank		4
	unknown		197	21.8646
	TOTAL:		905	901	704
	Bacteroides thetaiotaomicron	2	143	20.937	26.9303
	Collinsella aerofaciens	98	388	56.8082	73.0697
	blank		1
	unknown		152	22.2548
	TOTAL:		684	683	531
	Bacteroides thetaiotaomicron	5	165	24.4444	31.015
	Collinsella aerofaciens	95	367	54.3704	68.985
	blank		3
	unknown		143	21.1852
	TOTAL:		678	675	532
	Bacteroides thetaiotaomicron	10	266	34.4114	41.433
	Collinsella aerofaciens	90	376	48.6417	58.567
	blank		3
	unknown		131	16.947
	TOTAL:		776	773	642
	Bacteroides thetaiotaomicron	20	347	38.2159	47.5995
	Collinsella aerofaciens	80	382	42.0705	52.4005
	blank		3
	unknown		179	19.7137
	TOTAL:		911	908	729
	Bacteroides thetaiotaomicron	40	652	56.993	67.4948
	Collinsella aerofaciens	60	314	27.4476	32.5052
	blank		3
	unknown		178	15.5594
	TOTAL:		1147	1144	966
