# Supplementary material for: Fast quantification of gut bacterial species in cocultures using flow cytometry and supervised classification
Source: ISME Commun. 2022 Apr 25;2:40. doi: 10.1038/s43705-022-00123-6 (PMC9723706; doi:10.1038/s43705-022-00123-6)
Supplement: Supplementary file 5 — Supplementary Table 4 [file 43705_2022_123_MOESM5_ESM.xlsx]

## Sheet: 4_RI-FP
	Expectation (ratio, %)	Counts FC (events)	Counts FC (%)	Prediction CellScanner (events)	Prediction CellScanner (%)	Prediction CellScanner after removing unknown events (%)	16S (%)
Roseburia intestinalis	95	22741	95.9576	18172	59.1498	80.514	93.4905
Faecalibacterium prausnitzii	5	958	4.04236	4398	14.3155	19.486	6.50952
unknown				8152	26.5347
TOTAL:		23699		30722		22570
Roseburia intestinalis	90	23647	94.4256	19629	60.707	80.1871	91.1536
Faecalibacterium prausnitzii	10	1396	5.57441	4850	14.9997	19.8129	8.84641
unknown				7855	24.2933
TOTAL:		25043		32334		24479
Roseburia intestinalis	80	23452	87.563	13069	57.7916	76.5164	79.6727
Faecalibacterium prausnitzii	20	3331	12.437	4011	17.7368	23.4836	20.3273
unknown				5534	24.4716
TOTAL:		26783		22614		17080
Roseburia intestinalis	60	17374	82.1388	12336	48.9971	65.2353	78.1953
Faecalibacterium prausnitzii	40	3778	17.8612	6574	26.1111	34.7647	21.8047
unknown				6267	24.8918
TOTAL:		21152		25177		18910
Roseburia intestinalis	50	11384	48.0013	9581	43.6293	58.4671	46.0461
Faecalibacterium prausnitzii	50	12332	51.9987	6806	30.9927	41.5329	53.9539
unknown				5573	25.378
TOTAL:		23716		21960		16387
Roseburia intestinalis	40	6818	37.2487	7647	34.5471	44.2381	59.6385
Faecalibacterium prausnitzii	60	11486	62.7513	9639	43.5464	55.7619	40.3615
unknown				4849	21.9065
TOTAL:		18304		22135		17286
Roseburia intestinalis	20	5892	31.3805	3867	18.834	23.1335	20.3726
Faecalibacterium prausnitzii	80	12884	68.6195	12849	62.5804	76.8665	79.6274
unknown				3816	18.5856
TOTAL:		18776		20532		16716
Roseburia intestinalis	10	2684	15.5576	2756	12.4621	15.5653	5.40841
Faecalibacterium prausnitzii	90	14568	84.4424	14950	67.6012	84.4347	94.5916
unknown				4409	19.9367
TOTAL:		17252		22115		17706
Roseburia intestinalis	5	1490	6.25184	1302	8.26929	10.4797	3.86694
Faecalibacterium prausnitzii	95	22343	93.7482	11122	70.6383	89.5203	96.1331
unknown				3321	21.0924
TOTAL:		23833		15745		12424
