# Supplementary material for: Fast quantification of gut bacterial species in cocultures using flow cytometry and supervised classification
Source: ISME Commun. 2022 Apr 25;2:40. doi: 10.1038/s43705-022-00123-6 (PMC9723706; doi:10.1038/s43705-022-00123-6)
Supplement: Supplementary file 6 — Supplementary Table 5 [file 43705_2022_123_MOESM6_ESM.xlsx]

## Sheet: 5_RI-EC-BU
	Expectation (ratio, %)	Counts FC (events)	Counts FC (%)	Prediction CellScanner (events)	Prediction CellScanner (%)	Prediction CellScanner after removing unknown events (%)
Bacteroides uniformis	33	5012	44.1391	421	8.35649	12.3099
Escherichia coli	33	1316	11.5896	1842	36.5621	53.8596
Roseburia intestinalis	33	5027	44.2712	1157	22.9655	33.8304
unknown				1618	32.1159
TOTAL:				5038
Bacteroides uniformis	25	3398	35.1505	382	7.54792	11.0245
Escherichia coli	25	1244	12.8685	1495	29.5396	43.1457
Roseburia intestinalis	50	5025	51.981	1588	31.3772	45.8297
unknown				1596	31.5353
TOTAL:				5061
Bacteroides uniformis	50	5013	52.2188	919	18.2377	34.2655
Escherichia coli	25	1325	13.8021	497	9.86307	18.5309
Roseburia intestinalis	25	3262	33.9792	1266	25.124	47.2036
unknown				2357	46.7752
TOTAL:				5039
Bacteroides uniformis	10	1587	21.0143	380	7.55317	11.9347
Escherichia coli	10	936	12.3941	478	9.50109	15.0126
Roseburia intestinalis	80	5029	66.5916	2326	46.2334	73.0528
unknown				1847	36.7124
TOTAL:				5031
Bacteroides uniformis	80	5034	68.8363	928	18.464	36.25
Escherichia coli	10	730	9.98222	338	6.72503	13.2031
Roseburia intestinalis	10	1549	21.1815	1294	25.7461	50.5469
unknown				2466	49.0649
TOTAL:				5026
