# Supplementary material for: Fast quantification of gut bacterial species in cocultures using flow cytometry and supervised classification
Source: ISME Commun. 2022 Apr 25;2:40. doi: 10.1038/s43705-022-00123-6 (PMC9723706; doi:10.1038/s43705-022-00123-6)
Supplement: Supplementary file 7 — Supplementary Table 6 [file 43705_2022_123_MOESM7_ESM.xlsx]

## Sheet: 6_CoGrowthCommunity
			Without unknown assignment		With unknown assignment
		replicate	Prediction CellScanner (events)	Prediction CellScanner (%)	Prediction CellScanner (events)	Prediction CellScanner (%)	Prediction CellScanner after removing unknown events (%)	16S (%)
24h	Bacteroides thetaiotaomicron	1	832	17.6796	251	4.67847	9.15057	0.1
		2	965	18.615	300	5.17509	9.74976	0.1
		3	642	12.8169	220	3.92997	6.65658	0
	Blautia hydrogenotrophica	1	258	5.48236	37	0.689655	1.34889	0
		2	271	5.22762	43	0.741763	1.39747	0.2
		3	192	3.8331	22	0.392997	0.665658	0.1
	Faecalibacterium prausnitzii	1	979	20.8032	130	2.42311	4.73934	1.3
		2	989	19.0779	121	2.08729	3.9324	2.2
		3	946	18.886	121	2.16149	3.66112	2
	Roseburia intestinalis	1	2637	56.0348	2325	43.3364	84.7612	98.5
		2	2959	57.0795	2613	45.075	84.9204	97.6
		3	3229	64.464	2942	52.5545	89.0166	97.9
	Unknown	1			2622	48.8723
		2			2720	46.9208
		3			2293	40.9611
48h	Bacteroides thetaiotaomicron	1	378	10.468	114	2.40354	4.96516	0.1
		2	627	9.32065	185	2.26189	4.04018	0.1
		3	605	10.1938	196	2.62805	4.94325	0
	Blautia hydrogenotrophica	1	154	4.26475	35	0.73793	1.52439	0
		2	220	3.2704	45	0.55019	0.982747	0
		3	217	3.65628	35	0.469295	0.882724	0
	Faecalibacterium prausnitzii	1	357	9.88646	136	2.86738	5.92334	3.4
		2	686	10.1977	270	3.30114	5.89648	2.4
		3	592	9.97473	216	2.89622	5.44767	1.2
	Roseburia intestinalis	1	2722	75.3808	2011	42.3993	87.5871	96.5
		2	5194	77.2112	4079	49.8716	89.0806	97.5
		3	4521	76.1752	3518	47.1708	88.7264	98.8
	Unknown	1			2447	51.5918
		2			3600	44.0152
		3			3493	46.8356
