# Supplementary material for: Fast quantification of gut bacterial species in cocultures using flow cytometry and supervised classification
Source: ISME Commun. 2022 Apr 25;2:40. doi: 10.1038/s43705-022-00123-6 (PMC9723706; doi:10.1038/s43705-022-00123-6)
Supplement: Supplementary file 8 — Supplementary Table 7 [file 43705_2022_123_MOESM8_ESM.xlsx]

## Sheet: 7_DifferenceMcherryChannel
	Escherichia coli							Roseburia intestinalis							unknown
Ratio RI_EC	Expectation (Ratio, %)	Prediction CellScanner (%)	Prediction CellScanner after removing unknown events (%)	Counts FC (%)	Absolute difference Prediction CellScanner after removing unknown events with Counts FC	Absolute difference 16S with Counts FC	16S (%)	Expectation (Ratio, %)	Prediction CellScanner (%)	Prediction CellScanner after removing unknown events (%)	Counts FC (%)	Absolute difference Prediction CellScanner after removing unknown events with Counts FC	Absolute difference 16S with Counts FC	16S (%)	Prediction CellScanner (%)
95_5	5	2.34154	2	2.22123	0.221233	5.98695	8.20819	95	96.1223	98	97.7788	0.221233	5.98695	91.7918	1.53617
90_10	10	4.49984	5	4.36001	0.639988	10.4935	14.8535	90	94.1087	95	95.64	0.639988	10.4935	85.1465	1.3915
80_20	20	9.74604	10	9.56328	0.436718	24.3855	33.9488	80	88.4928	90	90.4367	0.436718	24.3855	66.0512	1.76115
60_40	40	23.9755	24	23.5656	0.434411	29.6617	53.2273	60	74.2408	76	76.4344	0.434411	29.6617	46.7727	1.78377
50_50	50	30.5953	31	30.1773	0.822715	45.2588	75.4361	50	67.5827	69	69.8227	0.822715	45.2588	24.5639	1.82202
40_60	60	39.6415	40	39.2256	0.774376	46.5924	85.818	40	58.4417	60	60.7744	0.774376	46.5924	14.182	1.9168
20_80	80	60.1411	62	58.6666	3.33342	30.9781	89.6447	20	37.5691	38	41.3334	3.33342	30.9781	10.3553	2.28982
10_90	90	74.671	77	73.733	3.26701	21.4497	95.1827	10	22.5794	27	26.267	0.732992	21.4497	4.81733	2.74959
5_95	95	85.6998	88	84.4589	3.54113	14.6647	99.1235	5	11.6136	12	15.5411	3.54113	14.6647	0.876478	2.68666
Ratio RI_EC_nomCherryChannels	Escherichia coli							Roseburia intestinalis							unknown
	Expectation (Ratio, %)	Prediction CellScanner (%)	Prediction CellScanner after removing unknown events (%)	Counts FC (%)	Absolute difference Prediction CellScanner after removing unknown events with Counts FC	Absolute difference 16S with Counts FC	16S (%)	Expectation (Ratio, %)	Prediction CellScanner (%)	Prediction CellScanner after removing unknown events (%)	Counts FC (%)	Absolute difference Prediction CellScanner after removing unknown events with Counts FC	Absolute difference 16S with Counts FC	16S (%)	Prediction CellScanner (%)
95_5	5	2.68968	3	2.22123	0.778767	5.98695	8.20819	95	91.1838	97	97.7788	0.778767	5.98695	91.7918	6.12648
90_10	10	4.83969	5	4.36001	0.639988	10.4935	14.8535	90	88.6833	95	95.64	0.639988	10.4935	85.1465	6.47704
80_20	20	9.87166	11	9.56328	1.43672	24.3855	33.9488	80	83.4428	89	90.4367	1.43672	24.3855	66.0512	6.68557
60_40	40	23.8574	26	23.5656	2.43441	29.6617	53.2273	60	68.9501	74	76.4344	2.43441	29.6617	46.7727	7.19254
50_50	50	29.819	33	30.1773	2.82271	45.2588	75.4361	50	61.73	67	69.8227	2.82271	45.2588	24.5639	8.45094
40_60	60	38.1973	41	39.2256	1.77438	46.5924	85.818	40	53.9883	59	60.7744	1.77438	46.5924	14.182	7.81442
20_80	80	56.7601	63	58.6666	4.33342	30.9781	89.6447	20	33.676	37	41.3334	4.33342	30.9781	10.3553	9.56386
10_90	90	69.5087	78	73.733	4.26701	21.4497	95.1827	10	19.1352	22	26.267	4.26701	21.4497	4.81733	11.356
5_95	95	80.1744	89	84.4589	4.54113	14.6647	99.1235	5	9.51308	11	15.5411	4.54113	14.6647	0.876478	10.3125
Difference	Escherichia coli							Roseburia intestinalis							unknown
	Expectation (Ratio, %)	Prediction CellScanner (%)	Prediction CellScanner after removing unknown events (%)	Counts FC (%)	Absolute difference Prediction CellScanner after removing unknown events with Counts FC	Absolute difference 16S with Counts FC	16S (%)	Expectation (Ratio, %)	Prediction CellScanner (%)	Prediction CellScanner after removing unknown events (%)	Counts FC (%)	Absolute difference Prediction CellScanner after removing unknown events with Counts FC	Absolute difference 16S with Counts FC	16S (%)	Prediction CellScanner (%)
95_5	0	-0.348139	-1	0	-0.557534	0	0	0	4.93845	1	0	-0.557534	0	0	-4.59032
90_10	0	-0.339849	0	0	0	0	0	0	5.42539	0	0	0	0	0	-5.08554
80_20	0	-0.125621	-1	0	-1	0	0	0	5.05004	1	0	-1	0	0	-4.92442
60_40	0	0.118076	-2	0	-2	0	0	0	5.2907	2	0	-2	0	0	-5.40878
50_50	0	0.776252	-2	0	-2	0	0	0	5.85267	2	0	-2	0	0	-6.62892
40_60	0	1.44423	-1	0	-1	0	0	0	4.45339	1	0	-1	0	0	-5.89762
20_80	0	3.38099	-1	0	-1	0	0	0	3.89305	1	0	-1	0	0	-7.27404
10_90	0	5.16232	-1	0	-1	0	0	0	3.44414	5	0	-3.53402	0	0	-8.60645
5_95	0	5.52536	-1	0	-1	0	0	0	2.10048	1	0	-1	0	0	-7.62584
